# Supplementary material for: Co-Spray Dried Nafamostat Mesylate with Lecithin and Mannitol as Respirable Microparticles for Targeted Pulmonary Delivery: Pharmacokinetics and Lung Distribution in Rats
Source: Pharmaceutics. 2021 Sep 19;13(9):1519. doi: 10.3390/pharmaceutics13091519 (PMC8468663; doi:10.3390/pharmaceutics13091519)
Supplement: Supplementary file 1 [file pharmaceutics-13-01519-s001.zip]

Archive with 1 entries (1 files):
- pharmaceutics-1374892-supplementary.pdf
